# Supplementary material for: Inflammatory Treatment Used to Mimic Osteoarthritis and Patients’ Synovial Fluid Have Divergent Molecular Impact on Chondrocytes In Vitro
Source: Int J Mol Sci. 2023 Jan 30;24(3):2625. doi: 10.3390/ijms24032625 (PMC9916904; doi:10.3390/ijms24032625)
Supplement: Supplementary file 1 [file ijms-24-02625-s001.zip › Supplementary Table S1.xlsx]

## Sheet: Foglio1
Supplementary Table S1 – List of primers used in the study.
Gene	Primer Forward 5’-3’	Primer Reverse 5’-3’
CD40LG	GCCAGTTTGAAGGCTTTGTGA	TGAGGATTCTGATCACCTTTTTGC
CXCL12	ATGAACGCCAAGGTCGTGGT	TTCGAAGAATCGGCATGGGC
EDN1	CTGCTCGTCCCTGATGGAT	AACAACGTGCTCGGGAGT
IFNG	AGGTCATTCAGATGTAGCGGA	TTTCTGTCACTCTCCTCTTTCC
IL1B	AGCTGGAGAGTGTAGATCCCAA	ACGGGCATGTTTTCTGCTTG
IL5	GCTGATAGCCAATGAGACTCTG	TCCAGTGTGCCTATTCCCTG
IL6	ATCTGGATTCAATGAGGAGACTTG	TTGTACTCATCTGCACAGCTC
IL11	TTATTTCAGGAGCAGGGGTGG	GAAGAGCCAGGGCAGAAGTC
IL13	AGGTCTCAGCTGGGCAGTTTT	GTTGAACTGTCCCTCGCGAAA
IL18	ATTGACCAAGGAAATCGGCCTC	TCCGGGGTGCATTATCTCTACA
OSM	CCCAGACTTCCTCCTTTCCG	TGAGGTCACCCAGACATCCA
TNFA	CCCATGTTGTAGCAAACCCTC	TATCTCTCAGCTCCACGCCA
TNFSF11	CATCAGAGCAGAGAAAGCGATG	ACCAGATGGGATGTCGGTG
WNT1	GGCCGATGGTGGGGTATTG	GATCCCCGGATTTTGGCGT
OPN	GCAGACCTGACATCCAGTACC	AACGGGGATGGCCTTGTATG
LIF	TTGTCTCTCCTCCCCATCGT	GCTCCAACCCCACACACTAT
CCL2	GCAATCAATGCCCCAGTCAC	CTTGAAGATCACAGCTTCTTTGG
CCL5	GGTACCATGAAGGTCTCCGC	GGTGTCCGAGGAATATGGGG
CCL8	TGGAATGGAAACTGAATCTGGC	TGCTGAAGCTCACACCCTTG
CXCL9	AGTGCAAGGAACCCCAGTAG	AGGGCTTGGGGCAAATTGTT
CXCL8	ACCGGAAGGAACCATCTCAC	GGCAAAACTGCACCTTCACAC
CXCL10	AAGTGGCATTCAAGGAGTACC	ACGTGGACAAAATTGGCTTGC
IL10	AAGACCCAGACATCAAGGCG	CAGGGAAGAAATCGATGACAGC
ANGPT2	ATTCAGCGACGTGAGGATGG	TGAAGGGTTACCAAATCCCACT
BDNF	TGTCTGTGGCCTTGTTCTCTC	ATTTACAATAGGCTTCTGATGCG
BMP4	GCGGGATCTTTACCGGCTT	GATGTTCTCCAGATGTTCTTCGTG
BMP6	GCTCAACCGCAAGAGCCTTC	TGTCGTACTCCACCAGGTTC
FGF10	GGAGAACTGCCCGTACAGCAT	AGCCATAGAGTTTCCCCTTCTTG
FGF8	GAAGCTGATCGCCAAGAGCAAC	GCGCTGTGTAGTTGTTCTCCA
GDF9	CTGGAGACCAGGTAACAGGAAT	GCACACACATTTGACAGCAGA
GH1	CTGACAGCAACGTCTATGACC	CATCTTCCAGCCTCCCCATCA
HGF	CGAACACAGCTTTTTGCCTT	AGCGTACCTCTGGATTGCTT
IGF1	AGACAGGGGCTTTTATTTCAACAAG	CTTGAGGGGTGCGCAATACA
INHBB	AGCTTCGCCGAGACAGATGG	CTGGTTGCCTTCGTTGGAGA
NGF	GGAGCGCAGCGAGTTTTGG	AGTGTGGCCAGGATAGAAAGC
NRG1	ATCTACATCCACCACTGGGAC	ACTCCCCTCCATTCACACAGA
PDGFB	GGAGGTCTGTCTGTTGGCAT	CAGAGTGAGAGGAACACGCC
CTGF	TGGAAGAGAACATTAAGAAGGGCA	TGCAGCCAGAAAGCTCAAAC
FGF1	AGCCCTGACCGAGAAGTTTA	TGTCCCTTGTCCCATCCAC
IGF2	GCGGCTTCTACTTCAGCAGG	GGAAACAGCACTCCTCAACG
VEGFA	CATCCTGTGTGCCCCTGAT	TGATCCGCATAATCTGCATGG
PDGFC	CTTCTCCTGCTGACATCTGCC	GCTGAGGATCTTGTACTCCGTTCT
FGF7	CTCAAGTTGCACCAGGCAGA	CGCTGTTTGCTATTTGACTTTTGT
FGF2	AAAAACGGGGGCTTCTTCCT	TGTAGCTTGATGTGAGGGTCG
TGFB	TCCTGGTGATACCTCAGCAA	CTCAATTTCCCCTCCACGGC
ADAM12	CAACACACCAAACCTCGCTG	CTTGCCTCTGAAACTCTCGGT
ADAM15	CTTGCTGGACACATTCTTCCG	CTGATCTCCACCAGGTCACG
ADAM8	CCTGCATGACAACGTACAGC	TTCTTGCTGTGGTCCTGGTTC
ADAMTS1	TGGCGTCAATGCTTTCCAAC	TGTCCATCAAACATTCCCCATGA
ADAMTS4	GCATCAGTTTGAATGGGCCT	TAAGAGACAGTGCCCATAGCC
ADAMTS5	ACAAGAGCCTGGAAGTGAGC	TGCCCACATAAATCCTCCCG
ADAMTS9	ACCGAGTGCAACCCATACAC	GCAGGTCTTGGTGCATTCTTG
ADAMTS14	ACCCGTACTTCTGCAAGACC	GACCTTTGAAGCACCACTTGC
ADAMTS15	GGGAGTGAGGGTGAAATACCG	GAAGCTCTTTCCGGAGGCTGA
ADAMTS16	ATGGGAGCTGGCACATCAAC	GAGGCTGGGGCATGTATTTCT
ADAMTS17	CAGAAAATCGGCTGTGACGG	GAGTCTTTGAGAGCTGTCCCC
ADAMTS18	TCTTCGTGGAGCGAGTGTTCT	GCATCTTCGCTCTGGGAAAGT
CTSS	TCCTCTACAGAAGTGGTGTCTAC	AGCCAACCACAAGTACACCAT
HTRA1	AGACCGACGCCATCATCAAC	CCAATCACTTCACCGTCCAGG
IL1RN	ACCTTCTATCTGAGGAACAACCA	GGGTACCACATCTATCTTTTCTTCT
MMP1	ACAACTGCCAAATGGGCTTG	AACAGCCCAGTACTTATTCCCTT
MMP2	GCTTCCAGGGCACATCCTAT	AACAGTGGACATGGCGGTCT
MMP3	CCTGCTTTGTCCTTTGATGCTG	GCGCCAAAAGTGCCTGTCTT
MMP9	TCTGCCCGGACCAAGGATAC	CTCCGGCACTGAGGAATGAT
MMP13	GTGCAGCTGTTCACTTTGAGG	ATCATATCTCCAGACCTGGTTTC
MMP14	GGCGGGTGAGGAATAACCAA	CACCCAATGCTTGTCTCCTTTG
MMP15	GCATCCCCTATGACCGCATT	GTTGAAGCGCCAGTACCTGT
MMP28	CCTCAATGAACAGGTCCCCAAA	ACCCACTGAAACGCTCTGATG
PLAT	CACAGCACAGAACCCCAGTG	CCCATCAGGATTCCGGCAGTA
PLAU	CAACACGCAAGGGGAGATGA	ACGGATCTTCAGCAAGGCAAT
ST14	TCAACAGCCCCTACTACCCA	TGGTTGTTGGGCACCTCAAT
TIMP2	GGAATATCTCATTGCAGGAAAGGC	GGGCACGATGAAGTCACAGA
TIMP1	AGACACCAGAGAACCCACCAT	TGACGAGGTCGGAATTGCAG
TIMP3	CAACTTCGTGGAGAGGTGGG	TAGCAGGACTTGATCTTGCAGT
CTSK	TTCCCGCAGTAATGACACCC	GGAACCACACTGACCCTGAT
COL1A1	GTGGCCCAGAAGAACTGGTA	GCCGCCATACTCGAACTGGA
COL1A2	ACAAGGCATTCGTGGCGATA	ACCATGGTGACCAGCGATAC
COL2A1	GATGGCTGCACGAAACATACC	GCCCTATGTCCACACCGAAT
COL3A1	CTTCTCTCCAGCCGAGCTTC	TGTGTTTCGTGCAACCATCC
COL5A1	CAACTCCTCCAATCCAGCTCC	TTCCTCAGTGAACTCCCCCT
COL5A2	CAAACTGGGCGGAAGCAAG	TTCACCATATCCTTCATCCTCG
COL6A1	CCCGGAGACGATAACAACGA	CCAAAATCTCGCATTCGTCCG
COL6A3	ACCGTCCAACAGGTCATCTC	CTCTTGCCACCAACACCTGG
COL10A1	TCCCAGCACGCAGAATCCATC	TGTCTTGGTGTTGGGTAGTGG
COL15A1	TGGCAACAGAGGCTTACCTG	CAGAGCCTTCGGTATCCTCG
ACAN	AGATGGACACCCCATGCAAT	GGCTGTGCCCTTTTTACACG
INOS	CGCATGACCTTGGTGTTTGG	CATAGACCTTGGGCTTGCCA
COX2	CAAATTGCTGGCAGGGTTGC	AGGGCTTCAGCATAAAGCGT
HIF1A	AGATTTTGGCAGCAACGACAC	TTTTTCGTTGGGTGAGGGGA
IDO1	GCTAAAGGCGCTGTTGGAAA	TTGCCTTTCCAGCCAGACAAA
CD44	CTGGCGCAGATCGATTTGAATA	TCCGTCCGAGAGATGCTGTA
HAS1	TGCTACCAAGTACACCTCCAG	GTTGTACAGCCACTCACGGA
HAS2	TTGGGGGAGATGTCCAGATTTT	AATGCACTGAACACACCAA
HAS3	GACTACATCCAGGTGTGCGA	ATCCTCCTCCAGGACTCGAA
ICAM1	TTCGTGTCCTGTATGGCCC	CACATTGGAGTCTGCTGGGA
EF1A	CCGCCAGAACACAGGTGTCGT	CCAGTAGTGGTGGACTTGCCCGA
RPLP0	TGTGGGCTCCAAGCAGATGCA	GCAGCAGTTTCTCCAGAGCTGGG
TBP	GCCACGCCAGCTTCGGAGAG	CCGCAGCAAACCGCTTGGGA
