# Supplementary material for: Inflammatory Treatment Used to Mimic Osteoarthritis and Patients’ Synovial Fluid Have Divergent Molecular Impact on Chondrocytes In Vitro
Source: Int J Mol Sci. 2023 Jan 30;24(3):2625. doi: 10.3390/ijms24032625 (PMC9916904; doi:10.3390/ijms24032625)
Supplement: Supplementary file 1 [file ijms-24-02625-s001.zip › Supplementary Table S2.xlsx]

## Sheet: Foglio1
Supplementary Table S2. Ranking positions in the stability between donors for the expression of genes in each experimental condition.
	CTRL		OA-SF		IL1β HIGH		IL1β LOW		IL6		IFNγ		MIX		ALL SAMPLES
Rank	Genes	Geomean	Genes	Geomean	Genes	Geomean	Genes	Geomean	Genes	Geomean	Genes	Geomean	Genes	Geomean	Genes	Geomean
1	COL3A1	4.53	TIMP1	2.78	ADAMTS5	3.13	MMP14	1.19	CCL2	4.16	COL3A1	3.71	CTSK	3.83	ADAM15	1.68
2	COL5A1	4.76	MMP15	3.22	TGFB	3.8	COL3A1	1.86	CD44	4.6	ADAMTS1	4.47	COL5A2	4.72	MMP14	3.56
3	TGFB	4.86	MMP14	3.31	NRG1	4.47	CD44	3.98	MMP14	4.61	ICAM1	4.82	TIMP2	4.76	TIMP2	4.12
4	NRG1	6.05	ADAM15	5.45	ADAMTS1	4.56	TIMP1	4.12	ADAM15	4.68	NRG1	5.3	CCL2	5.05	COL5A2	5.13
5	CTSK	6.73	TNFSF11	6.11	CD44	5.18	PDGFC	4.68	GDF9	5.01	TIMP2	6.09	HAS3	5.18	TIMP1	5.61
6	PLAU	7.42	NGF	6.77	ADAM15	5.89	ANGPT2	5.44	COL1A1	6	ADAM15	7.23	TGFB	6.67	ADAM12	5.63
7	ADAMTS5	7.58	FGF1	6.98	HIF1	6.74	TIMP2	7.09	COL6A1	7.7	COL5A1	7.97	ADAMTS5	6.91	ADAMTS1	7.36
8	CCL2	7.83	CTSS	7.72	PDGFC	7.54	TGFB	9.4	TNFSF11	7.87	COL5A2	9.24	FGF10	7.69	COL3A1	7.58
9	CD44	8.09	COL6A1	8.78	BDNF	7.61	MMP13	10.32	TIMP2	8.56	PLAU	10.06	MMP13	8.24	HTRA1	9.84
10	IL13	8.25	BMP6	12.57	TIMP2	7.97	FGF1	11.23	TIMP1	9.21	HIF1	10.98	ADAM15	8.97	CD44	10.13
11	ADAMTS1	8.43	IL13	12.86	FGF2	12.33	HTRA1	11.31	ADAMTS1	10.02	HTRA1	11.27	COL3A1	9.27	MMP15	11.38
12	PDGFβ	10.32	ADAM12	12.98	MMP3	12.92	ADAM15	11.83	VEGFA	10.48	COL1A2	11.92	MMP28	9.32	ICAM1	11.38
13	FGF2	12.8	IL11	15.68	MMP14	13.3	COL5A2	12.25	INHBB	11.2	MMP15	12.45	TNFSF11	12.38	ADASMTS9	11.72
14	PDGFC	13.21	TIMP2	16.48	CTSK	14.11	IGF1	12.31	COL6A3	11.52	MMP14	13.81	CXCL9	13.42	TGFB	12.53
15	MMP15	14.76	ICAM1	16.61	MMP2	14.78	FGF2	13.48	ADAMTS5	12.69	CD44	14.02	ADAM12	14.03	CCL2	13.5
16	HTRA1	14.78	ACAN	17.42	COL6A1	15.55	CTGF	13.66	IL10	12.71	BMP6	15.02	IL10	14.68	PDGFC	13.63
17	LIF	17.08	COL3A1	17.61	NGF	16.02	ADAMTS5	15.06	COL3A1	16.28	GDF9	15.15	FGF2	15.72	ADAMTS5	13.93
18	ADAM8	17.38	CD44	17.67	HGF	16.26	MMP15	17.14	CTSK	16.55	HAS2	15.88	MMP15	16.77	ADAM8	16.32
19	COL5A2	17.82	INOS	18.33	HTRA1	16.48	COL5A1	18.41	HIF1	18.3	CTSK	16.89	GDF9	17.91	CTSK	16.73
20	MMP2	19.58	CCL2	18.77	IL1β	19.21	HAS2	19.27	CTSS	18.47	PDGFC	17.05	HAS1	17.94	HIF1	17.41
21	CTGF	19.83	ADAMTS1	18.77	VEGFA	20.84	GH1	20.4	PDGFβ	19.71	COX2	17.16	PLAU	18.06	GDF9	18.95
22	ADAMTS4	20.89	FGF8	18.99	MMP15	21	ADAMTS1	20.84	ICAM1	21.49	HAS3	17.17	HTRA1	18.19	IL13	19.49
23	ADAM12	21.93	PDGFC	20.1	IL6	21.35	HGF	23.18	MMP13	23.06	FGF2	17.8	VEGFA	18.28	FGF2	20.42
24	BMP6	22.52	COL5A2	20.4	CXCL9	22.41	IL18	24.2	TGFB	24.7	TGFB	19.96	NRG1	21.84	PLAU	23.45
25	ICAM1	22.63	CXCL9	21.26	COL5A2	24.7	PLAU	25.35	HTRA1	24.9	COL1A1	20.67	PDGFC	22.72	COL5A1	25.49
26	MMP14	22.93	HIF1	22.63	GDF9	25.71	COL6A3	25.4	COL5A1	25	IL1β	20.87	FGF1	23.71	PDGFβ	25.64
27	HIF1	23.12	BDNF	22.68	CCL2	28.98	CTSK	25.9	FGF2	26.76	CCL2	21.38	CTSS	23.74	VEGFA	25.69
28	COX2	23.33	COL1A1	23.96	ICAM1	29.43	NRG1	27.74	NGF	27.09	COL6A3	23.21	HGF	24.83	FGF1	26.9
29	HGF	23.47	IDO1	25.33	HAS2	29.66	ADASMTS9	28.44	COL5A2	27.28	ADAM12	23.57	FGF8	26.08	COL1A2	29.98
30	ADAM15	24.62	TGFB	26.62	PDGFβ	29.66	CCL2	29.99	BMP4	28.42	ADAMTS5	25.59	MMP14	28.57	EDN1	29.99
31	IL10	25.68	ADAMTS16	27.01	ADAM12	30.86	PDGFβ	30.73	ADAMTS17	30.06	ANGPT2	27.65	COL1A1	29.19	MMP2	30.27
32	TIMP2	26.5	HTRA1	27.59	CXCL8	31.08	MMP3	32.98	EDN1	30.21	TIMP1	28.19	COL6A3	30.06	TIMP3	30.7
33	TIMP3	29.92	COL5A1	28.66	COL3A1	31.12	IL13	35.83	ADAM12	31.17	ADAMTS4	30.15	CXCL10	31.67	INHBB	31.38
34	TIMP1	30.27	ADAMTS14	30.01	IL13	31.4	ADAM12	35.92	ACAN	31.49	ADASMTS9	32.51	ADASMTS9	31.89	ADAMTS4	33.36
35	COL10A1	30.91	IL18	32.82	COL1A2	31.97	COX2	35.95	BDNF	32.18	ADAM8	32.55	COX2	34.19	HGF	35.27
36	NGF	35.35	EDN1	34.25	FGF1	33.09	HIF1	36.64	IL11	34.07	IL11	33.91	CD44	37.28	ADAMTS17	36.38
37	COL1A1	35.76	GDF9	35.24	COL5A1	33.7	IL6	36.69	BMP6	34.26	IDO1	34.62	IL1β	38.46	ST14	37.53
38	EDN1	36.19	CTGF	35.87	BMP4	34.54	TNFSF11	37.22	ADAM8	34.4	INHBB	34.99	IL1RN	39.37	HAS3	38.97
39	FGF1	36.96	ADASMTS9	37.22	FGF8	34.82	FGF7	39.13	COX2	35.86	EDN1	36.87	ICAM1	39.48	OPN	39.39
40	VEGFA	37.8	COL1A2	38.04	LIF	36.82	LIF	39.77	PDGFC	36.04	IL13	37.27	TIMP1	39.74	MMP9	40.55
41	IL11	37.96	HAS2	40.05	COX2	36.95	ADAMTS4	39.97	NRG1	39.71	NGF	38.87	ADAM8	40.87	FGF8	42.15
42	HAS3	38.4	FGF2	40.2	HAS3	37.39	GDF9	41.72	MMP15	40.22	VEGFA	39.43	OPN	41.29	HAS2	42.72
43	INHBB	40.2	LIF	40.96	ACAN	38.99	ICAM1	43.13	COL1A2	41.46	MMP13	41.18	IL6	41.92	COL1A1	42.96
44	ANGPT2	41.02	VEGFA	41.67	INHBB	40.67	IL10	43.38	IL13	42.68	COL6A1	41.72	MMP1	43.37	IL10	44.14
45	MMP13	41.54	ADAMTS5	42.96	CTGF	43.01	BMP6	45.13	HAS2	43.5	BMP4	44.97	IL18	44.54	BMP4	45.46
46	HAS2	43.08	ADAMTS4	43.47	FGF10	43.88	FGF10	46.48	ADASMTS9	44.42	TNFSF11	45.13	COL5A1	44.78	CTGF	46.02
47	IFNγ	44.71	CCL8	44.28	TNFSF11	44.31	CXCL8	46.9	ANGPT2	44.88	BDNF	45.96	BMP6	45.01	IFNγ	48.4
48	COL6A3	46.17	BMP4	44.76	FGF7	46.67	VEGFA	47.37	LIF	45.46	FGF1	49.11	ST14	45.22	IL1β	48.78
49	IDO1	48.72	TIMP3	46.11	TIMP1	46.8	OPN	48.8	TIMP3	46.97	LIF	49.2	MMP3	45.58	CCL8	49.22
50	ST14	48.89	PDGFβ	46.99	IL18	47.16	NGF	50.19	IFNγ	48.81	CTSS	49.47	ADAMTS17	47.73	COL6A1	50.4
51	CTSS	48.9	ADAM8	48.81	IGF1	48.68	CCL5	50.33	ADAMTS4	50.25	ACAN	50.37	CCL8	48.64	COL10A1	51.16
52	COL1A2	51.09	MMP13	48.97	ADASMTS9	50.55	IL11	51.36	CTGF	50.43	MMP2	51.74	ADAMTS1	50.74	NRG1	51.6
53	GH1	51.11	COL6A3	50.55	COL6A3	50.75	IDO1	51.97	FGF7	52.07	TIMP3	52.37	EDN1	52	FGF7	52.21
54	FGF8	51.69	COL10A1	51.42	CTSS	54	MMP9	52.39	HAS3	53.72	COL10A1	53.39	ADAMTS15	52.72	ADAMTS14	52.75
55	TNFSF11	53.24	IL10	52.82	IFNγ	54.57	CCL8	54.19	IL1β	54.91	IL10	54.73	CXCL8	55.34	MMP28	53.36
56	ADASMTS9	53.6	PLAU	54.82	ADAM8	57.18	MMP2	55.46	PLAU	55.86	HGF	55.18	ANGPT2	55.71	LIF	53.71
57	IL1β	54.69	CTSK	55.12	COL15A1	57.21	INHBB	56.89	FGF8	57.71	FGF7	57.19	IL13	55.85	IGF2	54.61
58	GDF9	58.69	FGF7	58.12	IL11	58.23	INOS	56.97	MMP2	58.04	HAS1	58.21	MMP2	58.33	ADAMTS15	55.23
59	COL6A1	58.88	IL1β	58.74	ADAMTS15	60.43	ADAMTS15	59.69	ADAMTS15	58.72	CTGF	59.99	MMP9	59.24	CXCL12	56.99
60	BDNF	59.64	IL6	59.28	MMP9	60.65	HAS3	61.46	CXCL9	59.31	CXCL9	60.23	ADAMTS4	59.38	MMP13	58.29
61	HAS1	60.91	MMP28	61.23	TIMP3	60.95	COL1A1	61.66	HGF	59.37	PDGFβ	60.37	PDGFβ	59.99	COX2	59.91
62	ACAN	61.44	COX2	61.74	ADAMTS14	61.24	EDN1	62.21	OPN	59.49	IGF1	61.22	COL10A1	60.32	IL18	59.92
63	CXCL12	61.98	ADAMTS15	63.21	INOS	61.52	COL2A1	63.43	GH1	59.85	CXCL12	61.73	TIMP3	62.85	BMP6	63.55
64	CCL8	62.74	CXCL10	63.33	BMP6	62.34	IL1β	63.94	CXCL12	61.4	ADAMTS15	62.41	HIF1	62.9	NGF	63.81
65	BMP4	64.46	MMP2	63.39	COL1A1	63.95	ADAM8	63.95	FGF1	63.37	CCL8	64.49	INOS	66.16	ADAMTS16	63.91
66	IL18	64.99	NRG1	65.73	PLAU	64.01	TIMP3	64.99	COL15A1	63.71	CCL5	66.74	CXCL12	66.23	GH1	64.73
67	FGF7	68.7	INHBB	66.7	CCL8	64.21	CTSS	66.9	COL10A1	65.01	ST14	66.75	COL1A2	66.38	CTSS	65.24
68	IGF1	68.74	ANGPT2	66.97	MMP13	64.7	IL1RN	66.99	IGF1	65.97	MMP28	67.74	ADAMTS14	66.48	COL6A3	66.26
69	ADAMTS15	69.21	CCL5	66.99	ADAMTS17	67.83	BDNF	68.14	CCL8	67.71	IFNγ	68.75	CTGF	67.45	ACAN	67.5
70	OPN	69.5	MMP9	68.94	OPN	69.91	FGF8	70.71	IDO1	69.48	IGF2	71.22	BDNF	70.48	IDO1	67.95
71	MMP9	70.48	HAS3	70.99	MMP28	69.98	ADAMTS14	72.2	ADAMTS16	70.75	MMP9	71.25	FGF7	71.73	HAS1	68.95
72	IGF2	71.46	MMP1	72.99	ST14	70.75	CXCL12	72.44	ADAMTS14	72	OPN	72.24	IGF2	71.93	TNFSF11	69.9
73	CCL5	72.75	ADAMTS17	73.24	CXCL12	73.12	MMP28	72.73	CCL5	73.24	ADAMTS14	72.75	IGF1	72.21	BDNF	72.72
74	ADAMTS14	72.98	COL15A1	73.48	CCL5	75.15	CXCL9	74.93	ST14	74	ADAMTS17	72.98	CCL5	73.72	ANGPT2	74.62
75	ADAMTS16	74.75	IL1RN	73.75	MMP1	75.5	ADAMTS17	75.46	MMP9	75.5	FGF8	75.48	INHBB	74.23	FGF10	74.72
76	CXCL10	76.99	IFNγ	76.75	IL10	75.69	MMP1	76.7	IL1RN	76.5	FGF10	75.75	COL2A1	75.46	IL1RN	75.99
77	ADAMTS17	76.99	IGF1	77.74	ADAMTS16	77.24	IFNγ	77.39	MMP28	76.72	INOS	77.23	IFNγ	78.2	IGF1	75.99
78	INOS	77.5	OPN	78.98	GH1	77.74	COL1A2	78.46	FGF10	78.72	IL18	77.5	LIF	78.24	COL2A1	76.42
79	MMP28	78.5	MMP3	79.23	HAS1	78.7	ADAMTS16	78.47	HAS1	79.49	IL1RN	79.5	HAS2	78.25	MMP1	78.72
80	CXCL9	80.5	HGF	79.49	COL2A1	80.46	IGF2	78.72	IL18	80.18	MMP3	79.5	IDO1	79.24	IL11	79.25
81	FGF10	81.5	CXCL8	79.99	EDN1	80.99	COL10A1	79.4	IGF2	80.99	COL15A1	80.99	ADAMTS16	80.97	INOS	81.25
82	MMP3	81.75	GH1	81.46	COL10A1	81.21	COL6A1	79.97	CXCL10	81	IL6	82.23	ACAN	81	MMP3	82.24
83	COL2A1	83.23	IGF2	82.5	IDO1	81.98	ST14	81.95	MMP3	82.75	GH1	83	IL11	82.75	CXCL10	83
84	IL6	83.25	CXCL12	84.25	IGF2	83.19	ACAN	83	COL2A1	83.46	COL2A1	83.99	GH1	84.25	COL15A1	83.72
85	IL1RN	84.75	ST14	84.5	CXCL10	84.5	CXCL10	85.25	IL6	84	CXCL10	84.25	COL6A1	85.25	CCL5	84.25
86	MMP1	86	HAS1	86.25	ANGPT2	85.73	HAS1	86	MMP1	86	ADAMTS16	86	NGF	85.74	IL6	86
87	COL15A1	87	FGF10	87.25	ADAMTS4	86.5	BMP4	86.75	INOS	87	MMP1	87	BMP4	86.75	CXCL8	87
88	CXCL8	88	COL2A1	87.5	IL1RN	88	COL15A1	88	CXCL8	88	CXCL8	88	COL15A1	88	CXCL9	88
