# Supplementary material for: Inflammatory Treatment Used to Mimic Osteoarthritis and Patients’ Synovial Fluid Have Divergent Molecular Impact on Chondrocytes In Vitro
Source: Int J Mol Sci. 2023 Jan 30;24(3):2625. doi: 10.3390/ijms24032625 (PMC9916904; doi:10.3390/ijms24032625)
Supplement: Supplementary file 1 [file ijms-24-02625-s001.zip › Supplementary Table S3.xlsx]

## Sheet: Foglio1
Supplementary Table S3. Ranking positions for the stability of genes between donors regardless the treatment-related fluctuations.
			CTRL	OA-SF	IL1β HIGH	IL1β LOW	IL6	IFNγ	MIX
Position	Genes	Geomean	Rank	Rank	Rank	Rank	Rank	Rank	Rank
1	COL3A1	5.75787	1	17	33	2	17	1	11
2	MMP14	7.45322	26	3	13	1	3	14	30
3	ADAM15	7.9871	30	4	6	12	4	6	10
4	CD44	8.26046	9	18	5	3	2	15	36
5	TIMP2	8.84449	32	14	10	7	9	5	3
6	TGFB	9.05118	3	30	2	8	24	24	6
7	CCL2	10.4921	8	20	27	30	1	27	4
8	ADAMTS5	10.7755	7	45	1	17	15	30	7
9	ADAMTS1	11.2813	11	21	4	22	11	2	52
10	CTSK	12.0478	5	57	14	27	18	19	1
11	COL5A2	13.1712	19	24	25	13	29	8	2
12	TIMP1	13.5829	34	1	49	4	10	32	40
13	NRG1	13.6276	4	66	3	28	41	4	24
14	MMP15	14.2059	15	2	22	18	42	13	18
15	PDGFC	15.9061	14	23	8	5	40	20	25
16	COL5A1	16.8674	2	33	37	19	26	7	46
17	HTRA1	18.1442	16	32	19	11	25	11	22
18	FGF2	19.1691	13	42	11	15	27	23	17
19	ICAM1	19.726	25	15	28	43	22	3	39
20	HIF1	21.5397	27	26	7	36	19	10	64
21	TNFSF11	21.813	55	5	47	38	8	46	13
22	GDF9	23.3501	58	37	26	42	5	17	19
23	ADAM12	23.6806	23	12	31	34	33	29	15
24	PLAU	24.8597	6	56	66	25	56	9	21
25	FGF1	25.9725	39	7	36	10	65	48	26
26	IL13	27.6583	10	11	34	33	44	40	57
27	MMP13	27.7734	45	52	68	9	23	43	9
28	NGF	29.2061	36	6	17	50	28	41	86
29	COL6A1	29.2319	59	9	16	82	7	44	85
30	COL1A1	29.4254	37	28	65	61	6	25	31
31	BMP6	29.4541	24	10	64	45	37	16	47
32	VEGFA	29.7375	40	44	21	48	12	42	23
33	CTSS	32.6856	51	8	54	67	20	50	27
34	PDGFβ	33.1078	12	50	30	31	21	61	61
35	COL6A3	33.148	48	53	53	26	14	28	32
36	HAS3	33.2189	42	71	42	60	54	22	5
37	HAS2	35.424	46	41	29	20	45	18	79
38	COX2	35.5252	28	62	41	35	39	21	35
39	IL10	36.1243	31	55	76	44	16	55	16
40	HGF	36.827	29	80	18	23	61	56	28
41	BDNF	38.0674	60	27	9	69	35	47	70
42	CTGF	38.3334	21	38	45	16	52	59	69
43	ANGPT2	38.5258	44	68	86	6	47	31	56
44	IL11	40.3094	41	13	58	52	36	36	83
45	ADASMTS9	40.3827	56	39	52	29	46	34	34
46	CXCL9	40.5096	80	25	24	74	60	60	14
47	ADAM8	40.612	18	51	56	65	38	35	41
48	MMP2	40.8868	20	65	15	56	58	52	58
49	COL1A2	41.0467	52	40	35	78	43	12	67
50	LIF	41.5715	17	43	40	40	48	49	78
51	IL1β	41.9272	57	59	20	64	55	26	37
52	INHBB	42.9065	43	67	44	57	13	38	75
53	ADAMTS4	44.8409	22	46	87	41	51	33	60
54	FGF8	45.4736	54	22	39	70	57	75	29
55	EDN1	46.2754	38	36	81	62	32	39	53
56	ACAN	47.0377	62	16	43	84	34	51	82
57	FGF10	49.2933	81	87	46	46	78	76	8
58	IL18	49.9737	66	35	50	24	80	78	45
59	MMP3	50.253	82	79	12	32	83	80	49
60	TIMP3	52.2636	33	49	61	66	49	53	63
61	IGF1	52.8432	68	77	51	14	68	62	73
62	BMP4	53.2338	65	48	38	87	30	45	87
63	IL6	53.6866	84	60	23	37	85	82	43
64	IDO1	53.7445	49	29	83	53	70	37	80
65	FGF7	55.1935	67	58	48	39	53	57	71
66	MMP28	55.239	79	61	71	73	77	68	12
67	INOS	58.5471	78	19	63	58	87	77	65
68	CCL8	59.1571	64	47	67	55	69	65	51
69	COL10A1	60.0506	35	54	82	81	67	54	62
70	ADAMTS15	60.8399	69	63	59	59	59	64	54
71	GH1	60.9557	53	82	78	21	63	83	84
72	HAS1	61.3366	61	86	79	86	79	58	20
73	ADAMTS17	61.5235	77	73	69	75	31	74	50
74	OPN	61.9739	70	78	70	49	62	72	42
75	ADAMTS14	63.0444	74	34	62	71	72	73	68
76	IFNγ	63.1804	47	76	55	77	50	69	77
77	CXCL8	64.3437	88	81	32	47	88	88	55
78	MMP9	65.2931	71	70	60	54	75	71	59
79	ST14	66.9741	50	85	72	83	74	67	48
80	CCL5	68.0786	73	69	74	51	73	66	74
81	ADAMTS16	68.3863	75	31	77	79	71	86	81
82	CXCL12	68.9409	63	84	73	72	64	63	66
83	CXCL10	69.8136	76	64	85	85	82	85	33
84	IL1RN	70.555	85	75	88	68	76	79	38
85	MMP1	73.5282	86	72	75	76	86	87	44
86	COL15A1	76.3992	87	74	57	88	66	81	88
87	IGF2	77.2349	72	83	84	80	81	70	72
88	COL2A1	79.3118	83	88	80	63	84	84	76
