# Supplementary material for: Inflammatory Treatment Used to Mimic Osteoarthritis and Patients’ Synovial Fluid Have Divergent Molecular Impact on Chondrocytes In Vitro
Source: Int J Mol Sci. 2023 Jan 30;24(3):2625. doi: 10.3390/ijms24032625 (PMC9916904; doi:10.3390/ijms24032625)
Supplement: Supplementary file 1 [file ijms-24-02625-s001.zip › Supplementary Table S4.xlsx]

## Sheet: Foglio1
Supplementary Table S4. p-values of condition-specific regulated genes.
IL1β HIGH																											OA-SF													IL1β HIGH and OA-SF			IL1β H/L and OA-SF				MIX ONLY
	CXCL8	IL11	IDO1	COX2	MMP13	CCL8	IL1B	LIF	NGF	FGF2	ICAM1	CD44	CCL5	BMP6	HAS2	IL6	MMP3	MMP1	CTSS	MMP2	CCL2	GDF9	ADAM15	TNFSF11	MMP14			COL6A3	COL1A1	NRG1	ADAMTS14	COL5A1	TGFB	CTSK	TIMP3	CTGF	HTRA1	FGF7			TIMP2			COL2A1	HAS3			CXCL9	PDGFC
CTRL vs OA-SF	ns	ns	ns	ns	ns	ns	ns	ns	ns	ns	ns	ns	ns	ns	ns	ns	ns	ns	ns	ns	ns	ns	ns	ns	ns		CTRL vs OA-SF	***	**	ns	*	ns	*	*	ns	ns	ns	ns		CTRL vs OA-SF	*		CTRL vs OA-SF	**	**		CTRL vs OA-SF	ns	ns
CTRL vs IL1B HIGH	*	***	*	***	*	*	**	***	*	***	**	**	**	**	*	*	*	*	*	**	*	*	ns	*	ns		CTRL vs IL1B HIGH	ns	ns	ns	ns	*	ns	ns	ns	ns	ns	ns		CTRL vs IL1B HIGH	***		CTRL vs IL1B HIGH	***	ns		CTRL vs IL1B HIGH	ns	ns
CTRL vs IL1B LOW	ns	ns	ns	ns	ns	ns	ns	ns	ns	ns	ns	ns	ns	ns	ns	ns	ns	ns	ns	ns	ns	ns	ns	ns	ns		CTRL vs IL1B LOW	ns	ns	ns	ns	ns	ns	ns	ns	ns	ns	ns		CTRL vs IL1B LOW	ns		CTRL vs IL1B LOW	**	*		CTRL vs IL1B LOW	ns	ns
CTRL vs IL6	ns	ns	ns	ns	ns	ns	ns	ns	ns	ns	ns	ns	ns	ns	ns	ns	ns	ns	ns	ns	ns	ns	ns	ns	ns		CTRL vs IL6	ns	ns	ns	ns	ns	ns	ns	ns	ns	ns	ns		CTRL vs IL6	ns		CTRL vs IL6	ns	ns		CTRL vs IL6	ns	ns
CTRL vs IFNG	ns	ns	ns	ns	ns	ns	ns	ns	ns	ns	ns	ns	ns	ns	ns	ns	ns	ns	ns	ns	ns	ns	ns	ns	ns		CTRL vs IFNG	ns	ns	ns	ns	ns	ns	ns	ns	ns	ns	ns		CTRL vs IFNG	ns		CTRL vs IFNG	ns	ns		CTRL vs IFNG	ns	ns
CTRL vs MIX	ns	ns	ns	ns	ns	ns	ns	ns	ns	ns	ns	ns	ns	ns	ns	ns	ns	ns	ns	ns	ns	ns	ns	ns	ns		CTRL vs MIX	ns	ns	ns	ns	ns	ns	ns	ns	ns	ns	ns		CTRL vs MIX	ns		CTRL vs MIX	***	**		CTRL vs MIX	*	*
OA-SF vs IL1B HIGH	*	***	*	***	*	**	**	**	*	*	**	**	**	**	ns	*	*	*	*	**	*	ns	*	*	ns		OA-SF vs IL1B HIGH	****	**	**	*	**	ns	*	***	*	*	ns		OA-SF vs IL1B HIGH	****		OA-SF vs IL1B HIGH	ns	ns		OA-SF vs IL1B HIGH	ns	ns
OA-SF vs IL1B LOW	ns	ns	ns	ns	ns	ns	ns	ns	ns	ns	ns	ns	ns	ns	ns	ns	ns	ns	ns	ns	ns	ns	ns	ns	ns		OA-SF vs IL1B LOW	****	**	**	*	ns	***	ns	**	ns	**	*		OA-SF vs IL1B LOW	***		OA-SF vs IL1B LOW	ns	ns		OA-SF vs IL1B LOW	ns	ns
OA-SF vs IL6	ns	ns	ns	ns	ns	ns	ns	ns	ns	ns	ns	ns	ns	ns	ns	ns	ns	ns	ns	ns	ns	ns	ns	ns	ns		OA-SF vs IL6	**	*	*	ns	*	ns	**	*	*	ns	ns		OA-SF vs IL6	**		OA-SF vs IL6	***	***		OA-SF vs IL6	ns	ns
OA-SF vs IFNG	ns	ns	ns	ns	ns	ns	ns	ns	ns	ns	ns	ns	ns	ns	ns	ns	ns	ns	ns	ns	ns	ns	ns	ns	ns		OA-SF vs IFNG	**	**	**	*	*	**	*	ns	**	ns	ns		OA-SF vs IFNG	**		OA-SF vs IFNG	*	***		OA-SF vs IFNG	ns	ns
OA-SF vs MIX	ns	ns	ns	ns	ns	ns	ns	ns	ns	ns	ns	ns	ns	ns	ns	ns	ns	ns	ns	ns	ns	ns	ns	ns	ns		OA-SF vs MIX	****	***	**	**	*	***	ns	***	ns	ns	*		OA-SF vs MIX	**		OA-SF vs MIX	ns	ns		OA-SF vs MIX	*	ns
IL1B HIGH vs IL1B LOW	*	***	*	***	*	*	**	**	*	**	*	**	*	ns	*	ns	ns	ns	ns	ns	ns	ns	ns	ns	ns		IL1B HIGH vs IL1B LOW	ns	ns	ns	ns	ns	ns	ns	ns	ns	ns	ns		IL1B HIGH vs IL1B LOW	*		IL1B HIGH vs IL1B LOW	ns	ns		IL1B HIGH vs IL1B LOW	ns	ns
IL1B HIGH vs IL6	*	***	*	***	*	*	**	***	*	***	**	**	**	**	*	*	*	*	*	*	*	*	ns	ns	ns		IL1B HIGH vs IL6	ns	ns	ns	ns	ns	ns	ns	ns	ns	ns	ns		IL1B HIGH vs IL6	***		IL1B HIGH vs IL6	****	*		IL1B HIGH vs IL6	ns	ns
IL1B HIGH vs IFNG	*	***	*	***	*	*	**	***	**	***	**	**	**	**	*	*	*	*	*	*	*	*	*	ns	*		IL1B HIGH vs IFNG	ns	ns	ns	ns	ns	ns	ns	ns	ns	ns	ns		IL1B HIGH vs IFNG	***		IL1B HIGH vs IFNG	**	*		IL1B HIGH vs IFNG	ns	ns
IL1B HIGH vs MIX	*	***	*	***	*	*	**	**	**	**	**	***	ns	*	*	ns	ns	ns	ns	ns	ns	ns	*	ns	*		IL1B HIGH vs MIX	ns	ns	ns	ns	ns	ns	ns	ns	ns	ns	ns		IL1B HIGH vs MIX	***		IL1B HIGH vs MIX	ns	ns		IL1B HIGH vs MIX	ns	*
IL1B LOW vs IL6	ns	ns	ns	ns	ns	ns	ns	ns	ns	ns	ns	ns	ns	ns	ns	ns	ns	ns	ns	ns	ns	ns	ns	ns	ns		IL1B LOW vs IL6	ns	ns	ns	ns	ns	ns	ns	ns	ns	ns	ns		IL1B LOW vs IL6	ns		IL1B LOW vs IL6	***	***		IL1B LOW vs IL6	ns	ns
IL1B LOW vs IFNG	ns	ns	ns	ns	ns	ns	ns	ns	ns	ns	ns	ns	ns	ns	ns	ns	ns	ns	ns	ns	ns	ns	ns	ns	ns		IL1B LOW vs IFNG	ns	ns	ns	ns	ns	ns	ns	ns	ns	ns	ns		IL1B LOW vs IFNG	ns		IL1B LOW vs IFNG	*	**		IL1B LOW vs IFNG	ns	ns
IL1B LOW vs MIX	ns	ns	ns	ns	ns	ns	ns	ns	ns	ns	ns	ns	ns	ns	ns	ns	ns	ns	ns	ns	ns	ns	ns	ns	ns		IL1B LOW vs MIX	ns	ns	ns	ns	ns	ns	ns	ns	ns	ns	ns		IL1B LOW vs MIX	ns		IL1B LOW vs MIX	ns	ns		IL1B LOW vs MIX	*	ns
IL6 vs IFNG	ns	ns	ns	ns	ns	ns	ns	ns	ns	ns	ns	ns	ns	ns	ns	ns	ns	ns	ns	ns	ns	ns	ns	ns	ns		IL6 vs IFNG	ns	ns	ns	ns	ns	ns	ns	ns	ns	ns	ns		IL6 vs IFNG	ns		IL6 vs IFNG	*	ns		IL6 vs IFNG	ns	ns
IL6 vs MIX	ns	ns	ns	ns	ns	ns	ns	ns	ns	ns	ns	ns	ns	ns	ns	ns	ns	ns	ns	ns	ns	ns	ns	ns	ns		IL6 vs MIX	ns	ns	ns	ns	ns	ns	ns	ns	ns	ns	ns		IL6 vs MIX	ns		IL6 vs MIX	****	***		IL6 vs MIX	*	*
IFNG vs MIX	ns	ns	ns	ns	ns	ns	ns	ns	ns	ns	ns	ns	ns	ns	ns	ns	ns	ns	ns	ns	ns	ns	ns	ns	ns		IFNG vs MIX	ns	ns	ns	ns	ns	ns	ns	ns	ns	ns	ns		IFNG vs MIX	ns		IFNG vs MIX	**	***		IFNG vs MIX	*	ns
* for pvalue ≤ 0.05
** for p-value ≤ 0.01
*** for p-value ≤ 0.001
**** for p-value ≤ 0.0001
ns for p-value > 0.05
[truncated: 18 more columns]
