# Supplementary material for: Inflammatory Treatment Used to Mimic Osteoarthritis and Patients’ Synovial Fluid Have Divergent Molecular Impact on Chondrocytes In Vitro
Source: Int J Mol Sci. 2023 Jan 30;24(3):2625. doi: 10.3390/ijms24032625 (PMC9916904; doi:10.3390/ijms24032625)
Supplement: Supplementary file 1 [file ijms-24-02625-s001.zip › Supplementary Table S5.xlsx]

## Sheet: Foglio1
Supplementary Table S5. p-values of IL1β high or OA-SF-specific regulated genes.
IL1β HIGH																							OA-SF
	CXCL8	IL11	IDO1	COX2	MMP13	CCL8	IL1B	LIF	NGF	FGF2	ICAM1	CD44	CCL5	BMP6	IL6	MMP3	MMP1	CTSS	MMP2	CCL2	TFSFS11			COL6A3	COL1A1	ADAMTS14	CTSK
CTRL vs. OA-SF	ns	ns	ns	ns	ns	ns	ns	ns	ns	ns	ns	ns	ns	ns	ns	ns	ns	ns	ns	ns	ns		CTRL vs. OA-SF	**	***	**	**
CTRL vs. IL1β HIGH	*	*	ns	**	*	ns	*	**	*	***	**	**	*	*	*	*	*	*	**	*	**		CTRL vs. IL1β HIGH	ns	ns	ns	ns
OA-SF vs. IL1β HIGH	*	*	ns	**	*	**	ns	*	*	**	*	**	*	**	*	*	*	*	**	**	**		OA-SF vs. IL1β HIGH	***	***	**	*
* for pvalue ≤ 0.05
** for p-value ≤ 0.01
*** for p-value ≤ 0.001
ns for p-value > 0.05
